# Supplementary material for: Analytical and Theoretical Studies of Antioxidant Properties of Chosen Anthocyanins; A Structure-Dependent Relationships
Source: Int J Mol Sci. 2022 May 12;23(10):5432. doi: 10.3390/ijms23105432 (PMC9141991; doi:10.3390/ijms23105432)
Supplement: Supplementary file 1 [file ijms-23-05432-s001.zip]

Archive with 1 entries (1 files):
- ijms-1713110-supplementary.pdf
